# Supplementary material for: Visual imagery of familiar people and places in category selective cortex
Source: Neurosci Conscious. 2025 Apr 16;2025(1):niaf006. doi: 10.1093/nc/niaf006 (PMC12003044; doi:10.1093/nc/niaf006)
Supplement: niaf006_Supp [file niaf006_supp.zip]

Archive with 1 entries (1 files):
- Supplementary material v2.pdf
